# Supplementary material for: Strengthening the community support group to improve maternal and neonatal health seeking behaviors: A cluster-randomized controlled trial in Satkhira District, Bangladesh
Source: PLoS One. 2019 Feb 28;14(2):e0212847. doi: 10.1371/journal.pone.0212847 (PMC6394907; doi:10.1371/journal.pone.0212847)
Supplement: S3 File — (TXT) [file pone.0212847.s004.txt]

. use "C:\Users\gai\Desktop\§¬çãÃ¤Z^[dÖA\JICA SMPP Bangladesh\kalaroa row data\f[^ðÍ\comb
> ined data_1.dta", clear

. by income, sort: meglm skilled_ANC age education religion housewife income n_child i.intervention##i.time || cli
> nic:,family(bin) link(logit) eform

------------------------------------------------------------------------------------------------------------------
-> income = 1
note: income omitted because of collinearity

Fitting fixed-effects model:

Iteration 0:   log likelihood = -606.28866  
Iteration 1:   log likelihood = -605.67615  
Iteration 2:   log likelihood = -605.67563  
Iteration 3:   log likelihood = -605.67563  

Refining starting values:

Grid node 0:   log likelihood = -601.92436

Fitting full model:

Iteration 0:   log likelihood = -601.92436  (not concave)
Iteration 1:   log likelihood = -598.59301  
Iteration 2:   log likelihood = -597.26952  
Iteration 3:   log likelihood = -597.02365  
Iteration 4:   log likelihood = -596.91455  
Iteration 5:   log likelihood = -596.91392  
Iteration 6:   log likelihood = -596.91392  

Mixed-effects GLM                               Number of obs     =      1,227
Family:                binomial
Link:                     logit
Group variable:          clinic                 Number of groups  =         21

                                                Obs per group:
                                                              min =         28
                                                              avg =       58.4
                                                              max =        125

Integration method: mvaghermite                 Integration pts.  =          7

                                                Wald chi2(8)      =      16.03
Log likelihood = -596.91392                     Prob > chi2       =     0.0420
-----------------------------------------------------------------------------------
      skilled_ANC |     exp(b)   Std. Err.      z    P>|z|     [95% Conf. Interval]
------------------+----------------------------------------------------------------
              age |    .787571   .1225947    -1.53   0.125      .580484    1.068536
        education |   1.098069   .1469218     0.70   0.484     .8447704    1.427317
         religion |   .6292444   .1343119    -2.17   0.030     .4141244    .9561102
        housewife |   .8913796   .3656428    -0.28   0.779     .3989339    1.991703
           income |          1  (omitted)
          n_child |    1.05331   .1329527     0.41   0.681     .8224594    1.348957
   1.intervention |   .5863274   .1694845    -1.85   0.065     .3327291    1.033212
           1.time |    .651166   .1485047    -1.88   0.060     .4164539    1.018161
                  |
intervention#time |
             1 1  |   2.285807     .71728     2.63   0.008     1.235762     4.22809
                  |
            _cons |   15.00903   9.797404     4.15   0.000     4.175571    53.94972
------------------+----------------------------------------------------------------
clinic            |
        var(_cons)|   .2276981   .1172631                      .0829843    .6247737
-----------------------------------------------------------------------------------
LR test vs. logistic model: chibar2(01) = 17.52       Prob >= chibar2 = 0.0000

------------------------------------------------------------------------------------------------------------------
-> income = 2
note: income omitted because of collinearity

Fitting fixed-effects model:

Iteration 0:   log likelihood = -338.34575  
Iteration 1:   log likelihood = -336.91567  
Iteration 2:   log likelihood =  -336.9091  
Iteration 3:   log likelihood =  -336.9091  

Refining starting values:

Grid node 0:   log likelihood = -341.96705

Fitting full model:

Iteration 0:   log likelihood = -341.96705  (not concave)
Iteration 1:   log likelihood = -338.01625  (not concave)
Iteration 2:   log likelihood = -336.46782  
Iteration 3:   log likelihood = -336.45793  
Iteration 4:   log likelihood = -336.18363  
Iteration 5:   log likelihood = -336.17983  
Iteration 6:   log likelihood = -336.17982  

Mixed-effects GLM                               Number of obs     =        770
Family:                binomial
Link:                     logit
Group variable:          clinic                 Number of groups  =         21

                                                Obs per group:
                                                              min =         18
                                                              avg =       36.7
                                                              max =         49

Integration method: mvaghermite                 Integration pts.  =          7

                                                Wald chi2(8)      =      38.49
Log likelihood = -336.17982                     Prob > chi2       =     0.0000
-----------------------------------------------------------------------------------
      skilled_ANC |     exp(b)   Std. Err.      z    P>|z|     [95% Conf. Interval]
------------------+----------------------------------------------------------------
              age |   1.414604    .307258     1.60   0.110     .9241668    2.165307
        education |     .88847   .1661919    -0.63   0.527     .6157751    1.281927
         religion |   .5781904   .1697853    -1.87   0.062     .3251742    1.028077
        housewife |   1.045136   .5461847     0.08   0.933     .3752645     2.91077
           income |          1  (omitted)
          n_child |   .7194576   .1163639    -2.04   0.042     .5240023    .9878185
   1.intervention |   .4560792   .1433522    -2.50   0.012     .2463176    .8444717
           1.time |   .2374448   .0662394    -5.15   0.000     .1374375    .4102232
                  |
intervention#time |
             1 1  |   8.388389   3.408668     5.23   0.000      3.78258     18.6024
                  |
            _cons |   14.28012   12.70598     2.99   0.003     2.496666    81.67764
------------------+----------------------------------------------------------------
clinic            |
        var(_cons)|   .0989386   .1065379                      .0119891    .8164814
-----------------------------------------------------------------------------------
LR test vs. logistic model: chibar2(01) = 1.46        Prob >= chibar2 = 0.1136

------------------------------------------------------------------------------------------------------------------
-> income = 3
note: income omitted because of collinearity

Fitting fixed-effects model:

Iteration 0:   log likelihood = -477.62148  
Iteration 1:   log likelihood = -475.37025  
Iteration 2:   log likelihood = -475.35746  
Iteration 3:   log likelihood = -475.35746  

Refining starting values:

Grid node 0:   log likelihood =  -480.7014

Fitting full model:

Iteration 0:   log likelihood =  -480.7014  (not concave)
Iteration 1:   log likelihood =  -474.6291  
Iteration 2:   log likelihood =   -473.805  
Iteration 3:   log likelihood = -473.60123  
Iteration 4:   log likelihood = -473.59622  
Iteration 5:   log likelihood = -473.59621  

Mixed-effects GLM                               Number of obs     =      1,065
Family:                binomial
Link:                     logit
Group variable:          clinic                 Number of groups  =         21

                                                Obs per group:
                                                              min =         20
                                                              avg =       50.7
                                                              max =        100

Integration method: mvaghermite                 Integration pts.  =          7

                                                Wald chi2(8)      =      23.60
Log likelihood = -473.59621                     Prob > chi2       =     0.0027
-----------------------------------------------------------------------------------
      skilled_ANC |     exp(b)   Std. Err.      z    P>|z|     [95% Conf. Interval]
------------------+----------------------------------------------------------------
              age |   1.073392   .2071767     0.37   0.714     .7353038    1.566931
        education |   1.121886   .1890441     0.68   0.495     .8063371    1.560922
         religion |   1.141028    .421685     0.36   0.721     .5529953    2.354352
        housewife |   1.285695   .5984139     0.54   0.589     .5163624    3.201262
           income |          1  (omitted)
          n_child |   .8637495   .1314074    -0.96   0.336     .6410463    1.163821
   1.intervention |   .3807187   .1175508    -3.13   0.002     .2078677    .6973027
           1.time |   .2957891    .079077    -4.56   0.000     .1751539    .4995104
                  |
intervention#time |
             1 1  |   3.695165   1.315272     3.67   0.000     1.839305    7.423588
                  |
            _cons |   6.412846   5.214185     2.29   0.022     1.303023    31.56091
------------------+----------------------------------------------------------------
clinic            |
        var(_cons)|   .1071731   .0860912                      .0221984    .5174267
-----------------------------------------------------------------------------------
LR test vs. logistic model: chibar2(01) = 3.52        Prob >= chibar2 = 0.0303

------------------------------------------------------------------------------------------------------------------
-> income = 4
note: income omitted because of collinearity

Fitting fixed-effects model:

Iteration 0:   log likelihood = -276.23079  
Iteration 1:   log likelihood = -272.32138  
Iteration 2:   log likelihood = -272.25421  
Iteration 3:   log likelihood =  -272.2542  

Refining starting values:

Grid node 0:   log likelihood = -279.38052

Fitting full model:

Iteration 0:   log likelihood = -279.38052  (not concave)
Iteration 1:   log likelihood = -272.38782  
Iteration 2:   log likelihood =   -272.243  
Iteration 3:   log likelihood = -272.24171  
Iteration 4:   log likelihood =  -272.2417  

Mixed-effects GLM                               Number of obs     =        738
Family:                binomial
Link:                     logit
Group variable:          clinic                 Number of groups  =         21

                                                Obs per group:
                                                              min =         15
                                                              avg =       35.1
                                                              max =         66

Integration method: mvaghermite                 Integration pts.  =          7

                                                Wald chi2(8)      =      22.18
Log likelihood =  -272.2417                     Prob > chi2       =     0.0046
-----------------------------------------------------------------------------------
      skilled_ANC |     exp(b)   Std. Err.      z    P>|z|     [95% Conf. Interval]
------------------+----------------------------------------------------------------
              age |   1.682319   .4039305     2.17   0.030     1.050829      2.6933
        education |   1.283778   .2990989     1.07   0.284     .8131562    2.026775
         religion |   1.181537   .4332541     0.45   0.649     .5758681    2.424219
        housewife |   .6295781   .2831542    -1.03   0.304     .2607472    1.520126
           income |          1  (omitted)
          n_child |   .6010029   .1102355    -2.78   0.006     .4195172    .8610004
   1.intervention |   .2729136   .1136683    -3.12   0.002     .1206425    .6173762
           1.time |   .3311327   .1344911    -2.72   0.007     .1493766    .7340431
                  |
intervention#time |
             1 1  |   3.406401   1.701317     2.45   0.014     1.279869    9.066214
                  |
            _cons |   9.914059   9.508922     2.39   0.017     1.512984    64.96341
------------------+----------------------------------------------------------------
clinic            |
        var(_cons)|   .0111596    .073984                      2.54e-08    4906.801
-----------------------------------------------------------------------------------
LR test vs. logistic model: chibar2(01) = 0.02        Prob >= chibar2 = 0.4372

------------------------------------------------------------------------------------------------------------------
-> income = 5
note: income omitted because of collinearity

Fitting fixed-effects model:

Iteration 0:   log likelihood = -231.79591  
Iteration 1:   log likelihood = -215.29826  
Iteration 2:   log likelihood = -214.94467  
Iteration 3:   log likelihood = -214.94392  
Iteration 4:   log likelihood = -214.94392  

Refining starting values:

Grid node 0:   log likelihood = -217.76383

Fitting full model:

Iteration 0:   log likelihood = -217.76383  (not concave)
Iteration 1:   log likelihood = -215.41592  
Iteration 2:   log likelihood = -214.42021  
Iteration 3:   log likelihood = -214.30112  
Iteration 4:   log likelihood = -214.29963  
Iteration 5:   log likelihood = -214.29963  

Mixed-effects GLM                               Number of obs     =        871
Family:                binomial
Link:                     logit
Group variable:          clinic                 Number of groups  =         21

                                                Obs per group:
                                                              min =         16
                                                              avg =       41.5
                                                              max =         76

Integration method: mvaghermite                 Integration pts.  =          7

                                                Wald chi2(8)      =      33.89
Log likelihood = -214.29963                     Prob > chi2       =     0.0000
-----------------------------------------------------------------------------------
      skilled_ANC |     exp(b)   Std. Err.      z    P>|z|     [95% Conf. Interval]
------------------+----------------------------------------------------------------
              age |   .9677583   .2769103    -0.11   0.909     .5523415    1.695611
        education |   2.359926    .577515     3.51   0.000     1.460813    3.812433
         religion |   1.312979   .9919736     0.36   0.719     .2986507    5.772343
        housewife |   .7883573     .41588    -0.45   0.652     .2803439    2.216946
           income |          1  (omitted)
          n_child |   1.503384    .386021     1.59   0.112     .9088846    2.486746
   1.intervention |   .2210935   .1349366    -2.47   0.013      .066846    .7312684
           1.time |   .1407181   .0774778    -3.56   0.000     .0478286    .4140111
                  |
intervention#time |
             1 1  |   19.60444   13.46314     4.33   0.000     5.102712    75.31959
                  |
            _cons |   3.346293   4.518785     0.89   0.371     .2371996    47.20783
------------------+----------------------------------------------------------------
clinic            |
        var(_cons)|   .1584409   .1784418                      .0174266    1.440525
-----------------------------------------------------------------------------------
LR test vs. logistic model: chibar2(01) = 1.29        Prob >= chibar2 = 0.1282

------------------------------------------------------------------------------------------------------------------
